# Supplementary material for: Air and waterborne microbiome of a pharmaceutical plant provide insights on spatiotemporal variations and community resilience after disturbance
Source: BMC Microbiol. 2018 Oct 3;18:124. doi: 10.1186/s12866-018-1267-8 (PMC6171249; doi:10.1186/s12866-018-1267-8)
Supplement: Supplementary file 2 — Table S1. PERMANOVA test of microbiome data from the samples before, immediately after and after the sanitization. (XLSX 8 kb) [file 12866_2018_1267_MOESM2_ESM.xlsx]

## Sheet: Sheet1
Group 1	Group 2	Sample size	Permutations	pseudo-F	p-value	q-value
After	Before	107	999	28.3693	0.001	0.0015
After	Immediately after	66	999	11.4342	0.001	0.0015
Before	Immediately after	73	999	3.85812	0.01	0.01
