# Supplementary material for: Air and waterborne microbiome of a pharmaceutical plant provide insights on spatiotemporal variations and community resilience after disturbance
Source: BMC Microbiol. 2018 Oct 3;18:124. doi: 10.1186/s12866-018-1267-8 (PMC6171249; doi:10.1186/s12866-018-1267-8)
Supplement: Supplementary file 3 — Metadata file in .tsv format used for bioinformatics analyses with qiime2. (TSV 21 kb) [file 12866_2018_1267_MOESM3_ESM.tsv]

Sample-id	Barcode_for_multiplex_run	Line_environment	Type	Product_line	Treatment_phase	Sampling_date	Sanitation_date	Days_after_last_sanitation	Days_to_closer_sanitation	Year
1CPF2-2016-11-15	none (raw data already demultiplexed)	1CPF2	air	Pharmaceutical	none	20161115	none	none	none	2016
1CPF3-2016-11-15	none (raw data already demultiplexed)	1CPF3	air	Pharmaceutical	none	20161115	none	none	none	2016
1MFF1-2016-11-15	none (raw data already demultiplexed)	1MFF1	air	Pharmaceutical	none	20161115	none	none	none	2016
1MFF2-2016-11-15	none (raw data already demultiplexed)	1MFF2	air	Pharmaceutical	none	20161115	none	none	none	2016
1MFF3-2016-11-15	none (raw data already demultiplexed)	1MFF3	air	Pharmaceutical	none	20161115	none	none	none	2016
2CPF1-2016-11-28	none (raw data already demultiplexed)	2CPF1	air	Pharmaceutical	none	20161128	none	none	none	2016
2CPF2-2016-11-28	none (raw data already demultiplexed)	2CPF2	air	Pharmaceutical	none	20161128	none	none	none	2016
2CSF1-2016-11-28	none (raw data already demultiplexed)	2CSF1	air	Pharmaceutical	none	20161128	none	none	none	2016
2MFF1-2016-11-28	none (raw data already demultiplexed)	2MFF1	air	Pharmaceutical	none	20161128	none	none	none	2016
2MFF2-2016-11-28	none (raw data already demultiplexed)	2MFF2	air	Pharmaceutical	none	20161128	none	none	none	2016
2MFF3-2016-11-28	none (raw data already demultiplexed)	2MFF3	air	Pharmaceutical	none	20161128	none	none	none	2016
3CPD2-2016-12-20	none (raw data already demultiplexed)	3CPD2	air	Pharmaceutical	none	20161220	none	none	none	2016
3CSD1-2016-12-20	none (raw data already demultiplexed)	3CSD1	air	Pharmaceutical	none	20161220	none	none	none	2016
4CPD1-2016-12-20	none (raw data already demultiplexed)	4CPD1	air	Pharmaceutical	none	20161220	none	none	none	2016
4CSD1-2016-12-20	none (raw data already demultiplexed)	4CSD1	air	Pharmaceutical	none	20161220	none	none	none	2016
7CPF1-2016-12-13	none (raw data already demultiplexed)	7CPF1	air	Pharmaceutical	none	20161213	none	none	none	2016
7CPF2-2016-12-13	none (raw data already demultiplexed)	7CPF2	air	Pharmaceutical	none	20161213	none	none	none	2016
7CSF1-2016-12-13	none (raw data already demultiplexed)	7CSF1	air	Pharmaceutical	none	20161213	none	none	none	2016
8CPF1-2016-12-13	none (raw data already demultiplexed)	8CPF1	air	Pharmaceutical	none	20161213	none	none	none	2016
8CSF1-2016-12-13	none (raw data already demultiplexed)	8CSF1	air	Pharmaceutical	none	20161213	none	none	none	2016
8MFF1-2016-12-13	none (raw data already demultiplexed)	8MFF1	air	Pharmaceutical	none	20161213	none	none	none	2016
8MFF2-2016-12-13	none (raw data already demultiplexed)	8MFF2	air	Pharmaceutical	none	20161213	none	none	none	2016
Filter-NC-2016-12-20	none (raw data already demultiplexed)	control	air	none	none	20161220	none	none	none	2016
MFD1-2016-12-20	none (raw data already demultiplexed)	MFD1	air	Dietetics	none	20161220	none	none	none	2016
MFD2-2016-12-20	none (raw data already demultiplexed)	MFD2	air	Dietetics	none	20161220	none	none	none	2016
MFD3-2016-12-20	none (raw data already demultiplexed)	MFD3	air	Dietetics	none	20161220	none	none	none	2016
MFD4-2016-12-20	none (raw data already demultiplexed)	MFD4	air	Dietetics	none	20161220	none	none	none	2016
H2O-2016-11-02	GTACGTGGGATC	control	water	none	none	20161102	none	none	none	2016
MILLIQ1-2016-07-27	GAATAGAGCCAA	control	water	none	none	20160727	none	none	none	2016
MILLIQ2-2016-07-27	CTAACCTCCGCT	control	water	none	none	20160727	none	none	none	2016
PW10-2016-09-06	CCAGTGTATGCA	PW10	water	Pharmaceutical	Before	20160906	20160402	158	-39	2016
PW10-2016-09-27	TTACTGTGCGAT	PW10	water	Pharmaceutical	Before	20160927	20160402	179	-18	2016
PW11-2016-08-23	ACACCTGGTGAT	PW11	water	Dietetics	Before	20160823	20160402	144	-53	2016
PW11-2016-09-13	GTCAATTGACCG	PW11	water	Dietetics	Before	20160913	20160402	165	-32	2016
PW11-2016-10-27	GTCATATCGTAC	PW11	water	Dietetics	After	20161027	20161015	13	13	2016
PW12-2016-08-23	TCCGACACAATT	PW12	water	Dietetics	Before	20160823	20160402	144	-53	2016
PW12-2016-09-13	ATCGATCTGTGG	PW12	water	Dietetics	Before	20160913	20160402	165	-32	2016
PW12-2016-10-27	TCCCAGAACAAC	PW12	water	Dietetics	After	20161027	20161015	13	13	2016
PW13-2016-07-27	CTAGCGAACATC	PW13	water	Pharmaceutical	Before	20160727	20160402	117	-80	2016
PW13-2016-08-30	GACAGGAGATAG	PW13	water	Pharmaceutical	Before	20160830	20160402	151	-46	2016
PW13-2016-10-11	CTTGTGTCGATA	PW13	water	Pharmaceutical	Before	20161011	20160402	193	-4	2016
PW13-2016-10-18	GTTGGTCAATCT	PW13	water	Pharmaceutical	Immediately after	20161018	20161015	4	4	2016
PW14-2016-07-27	AATGCCTCAACT	PW14	water	Pharmaceutical	Before	20160727	20160402	117	-80	2016
PW14-2016-08-30	GGTGTCTATTGT	PW14	water	Pharmaceutical	Before	20160830	20160402	151	-46	2016
PW14-2016-10-11	ACGGGACATGCT	PW14	water	Pharmaceutical	Before	20161011	20160402	193	-4	2016
PW14-2016-10-18	CGGAGCTATGGT	PW14	water	Pharmaceutical	Immediately after	20161018	20161015	4	4	2016
PW19-2016-07-27	TTCCTAGGTGAG	PW19	water	Pharmaceutical	Before	20160727	20160402	117	-80	2016
PW19-2016-08-30	GCACGACAACAC	PW19	water	Pharmaceutical	Before	20160830	20160402	151	-46	2016
PW19-2016-10-11	CAGCTAGAACGC	PW19	water	Pharmaceutical	Before	20161011	20160402	193	-4	2016
PW19-2016-10-18	TCCGAATTCACA	PW19	water	Pharmaceutical	Immediately after	20161018	20161015	4	4	2016
PW2-2016-09-06	ATCGGCGTTACA	PW2	water	Pharmaceutical	Before	20160906	20160402	158	-39	2016
PW2-2016-09-27	AGGCATCTTACG	PW2	water	Pharmaceutical	Before	20160927	20160402	179	-18	2016
PW20-2016-07-27	CAAGCATGCCTA	PW20	water	Pharmaceutical	Before	20160727	20160402	117	-80	2016
PW20-2016-08-30	CCTGAACTAGTT	PW20	water	Pharmaceutical	Before	20160830	20160402	151	-46	2016
PW20-2016-10-11	CCACCTACTCCA	PW20	water	Pharmaceutical	Before	20161011	20160402	193	-4	2016
PW20-2016-10-18	TCCTCTGTCGAC	PW20	water	Pharmaceutical	Immediately after	20161018	20161015	4	4	2016
PW22-2016-09-06	GGATCGCAGATC	PW22	water	Pharmaceutical	Before	20160906	20160402	158	-39	2016
PW22-2016-09-27	CCTCGTTCGACT	PW22	water	Pharmaceutical	Before	20160927	20160402	179	-18	2016
PW23-2016-09-06	GACTTTCCCTCG	PW23	water	Pharmaceutical	Before	20160906	20160402	158	-39	2016
PW23-2016-09-27	GCTGATGAGCTG	PW23	water	Pharmaceutical	Before	20160927	20160402	179	-18	2016
PW27-2016-09-06	TCTAGCGTAGTG	PW27	water	Pharmaceutical	Before	20160906	20160402	158	-39	2016
PW27-2016-09-27	ATCCCGAATTTG	PW27	water	Pharmaceutical	Before	20160927	20160402	179	-18	2016
PW3-2016-08-23	CAGCGGTGACAT	PW3	water	Dietetics	Before	20160823	20160402	144	-53	2016
PW3-2016-09-13	ATTCCTGTGAGT	PW3	water	Dietetics	Before	20160913	20160402	165	-32	2016
PW3-2016-10-27	TGAGCCGGAATC	PW3	water	Dietetics	After	20161027	20161015	13	13	2016
PW30-2016-07-27	ACTGACAGCCAT	PW30	water	Osmosis_system	Before	20160727	20160402	117	-80	2016
PW30-2016-08-23	CAGGCGTATTGG	PW30	water	Osmosis_system	Before	20160823	20160402	144	-53	2016
PW30-2016-08-30	CGAGAAGAGAAC	PW30	water	Osmosis_system	Before	20160830	20160402	151	-46	2016
PW30-2016-09-06	CGATCCGTATTA	PW30	water	Osmosis_system	Before	20160906	20160402	158	-39	2016
PW30-2016-09-13	CTTCGGCAGAAT	PW30	water	Osmosis_system	Before	20160913	20160402	165	-32	2016
PW30-2016-09-27	TCGAGGACTGCA	PW30	water	Osmosis_system	Before	20160927	20160402	179	-18	2016
PW30-2016-10-18	GAATCTTCGAGC	PW30	water	Osmosis_system	Immediately after	20161018	20161015	4	4	2016
PW4-2016-07-27	ATGTGCACGACT	PW4	water	Pharmaceutical	Before	20160727	20160402	117	-80	2016
PW4-2016-08-30	ACGCGCAGATAC	PW4	water	Pharmaceutical	Before	20160830	20160402	151	-46	2016
PW4-2016-10-11	GTCTAATTCCGA	PW4	water	Pharmaceutical	Before	20161011	20160402	193	-4	2016
PW4-2016-10-18	AGGCTACACGAC	PW4	water	Pharmaceutical	Immediately after	20161018	20161015	4	4	2016
PW5-2016-07-27	CTGCTAACGCAA	PW5	water	Pharmaceutical	Before	20160727	20160402	117	-80	2016
PW5-2016-08-30	TTAGGGCTCGTA	PW5	water	Pharmaceutical	Before	20160830	20160402	151	-46	2016
PW5-2016-10-11	GAGGCTCATCAT	PW5	water	Pharmaceutical	Before	20161011	20160402	193	-4	2016
PW5-2016-10-18	TGAGTCACTGGT	PW5	water	Pharmaceutical	Immediately after	20161018	20161015	4	4	2016
PW6-2016-07-27	ACGTGTACCCAA	PW6	water	Pharmaceutical	Before	20160727	20160402	117	-80	2016
PW6-2016-08-30	AAGGAGCGCCTT	PW6	water	Pharmaceutical	Before	20160830	20160402	151	-46	2016
PW6-2016-10-11	ATGAGACTCCAC	PW6	water	Pharmaceutical	Before	20161011	20160402	193	-4	2016
PW6-2016-10-18	AGCTGTTGTTTG	PW6	water	Pharmaceutical	Immediately after	20161018	20161015	4	4	2016
PW9-2016-09-06	TATCGTTGACCA	PW9	water	Pharmaceutical	Before	20160906	20160402	158	-39	2016
PW9-2016-09-27	AGATGTTCTGCT	PW9	water	Pharmaceutical	Before	20160927	20160402	179	-18	2016
1CPF2-2017-01-17	none (raw data already demultiplexed)	1CPF2	air	Pharmaceutical	none	20170117	none	none	none	2017
1CPF3-2017-02-28	none (raw data already demultiplexed)	1CPF3	air	Pharmaceutical	none	20170228	none	none	none	2017
1CSF1-2017-02-28	none (raw data already demultiplexed)	1CSF1	air	Pharmaceutical	none	20170228	none	none	none	2017
1MFF1-2017-01-17	none (raw data already demultiplexed)	1MFF1	air	Pharmaceutical	none	20170117	none	none	none	2017
1MFF1-2017-02-28	none (raw data already demultiplexed)	1MFF1	air	Pharmaceutical	none	20170228	none	none	none	2017
1MFF3-2017-01-17	none (raw data already demultiplexed)	1MFF3	air	Pharmaceutical	none	20170117	none	none	none	2017
2CPF1-2017-01-24	none (raw data already demultiplexed)	2CPF1	air	Pharmaceutical	none	20170124	none	none	none	2017
2MFF2-2017-01-24	none (raw data already demultiplexed)	2MFF2	air	Pharmaceutical	none	20170124	none	none	none	2017
3CPD1-2017-02-14	none (raw data already demultiplexed)	3CPD1	air	Pharmaceutical	none	20170214	none	none	none	2017
3CSD1-2017-02-14	none (raw data already demultiplexed)	3CSD1	air	Pharmaceutical	none	20170214	none	none	none	2017
4CPD1-2017-02-14	none (raw data already demultiplexed)	4CPD1	air	Pharmaceutical	none	20170214	none	none	none	2017
4CSD1-2017-02-14	none (raw data already demultiplexed)	4CSD1	air	Pharmaceutical	none	20170214	none	none	none	2017
5CSD1-2017-02-14	none (raw data already demultiplexed)	5CSD1	air	Pharmaceutical	none	20170214	none	none	none	2017
6CPF1-2017-02-07	none (raw data already demultiplexed)	6CPF1	air	Pharmaceutical	none	20170207	none	none	none	2017
6CPF2-2017-02-07	none (raw data already demultiplexed)	6CPF2	air	Pharmaceutical	none	20170207	none	none	none	2017
6CPF2-2017-02-21	none (raw data already demultiplexed)	6CPF2	air	Pharmaceutical	none	20170221	none	none	none	2017
6CSF1-2017-02-21	none (raw data already demultiplexed)	6CSF1	air	Pharmaceutical	none	20170221	none	none	none	2017
6MFF1-2017-02-07	none (raw data already demultiplexed)	6MFF1	air	Pharmaceutical	none	20170207	none	none	none	2017
6MFF2-2017-02-07	none (raw data already demultiplexed)	6MFF2	air	Pharmaceutical	none	20170207	none	none	none	2017
6MFF2-2017-02-21	none (raw data already demultiplexed)	6MFF2	air	Pharmaceutical	none	20170221	none	none	none	2017
7CPF2-2017-02-07	none (raw data already demultiplexed)	7CPF2	air	Pharmaceutical	none	20170207	none	none	none	2017
7CSF1-2017-02-07	none (raw data already demultiplexed)	7CSF1	air	Pharmaceutical	none	20170207	none	none	none	2017
8CSF1-2017-02-21	none (raw data already demultiplexed)	8CSF1	air	Pharmaceutical	none	20170221	none	none	none	2017
8MFF3-2017-02-21	none (raw data already demultiplexed)	8MFF3	air	Pharmaceutical	none	20170221	none	none	none	2017
Filter-2017-03-21	none (raw data already demultiplexed)	control	air	none	none	20170321	none	none	none	2017
Filter-2017-04-13	none (raw data already demultiplexed)	control	air	none	none	20170413	none	none	none	2017
Filter-NC-2017-02-21	none (raw data already demultiplexed)	control	air	none	none	20170221	none	none	none	2017
MFD1-2017-02-14	none (raw data already demultiplexed)	MFD1	air	Dietetics	none	20170214	none	none	none	2017
MFD2-2017-02-14	none (raw data already demultiplexed)	MFD2	air	Dietetics	none	20170214	none	none	none	2017
MFD3-2017-02-14	none (raw data already demultiplexed)	MFD3	air	Dietetics	none	20170214	none	none	none	2017
MFD4-2017-02-14	none (raw data already demultiplexed)	MFD4	air	Dietetics	none	20170214	none	none	none	2017
H2O-PCR1	none (raw data already demultiplexed)	control	water	none	none	20170221	none	none	none	2017
H2O-PCR2	none (raw data already demultiplexed)	control	water	none	none	20170221	none	none	none	2017
MilliQ-NC-2017-03-21	none (raw data already demultiplexed)	control	water	none	none	20170321	none	none	none	2017
MilliQ-NC-2017-04-13	none (raw data already demultiplexed)	control	water	none	none	20170413	none	none	none	2017
PW13-2017-03-21	none (raw data already demultiplexed)	PW13	water	Pharmaceutical	Before	20170321	20161015	158	-18	2017
PW13-2017-03-28	none (raw data already demultiplexed)	PW13	water	Pharmaceutical	Before	20170328	20161015	165	-11	2017
PW13-2017-04-04	none (raw data already demultiplexed)	PW13	water	Pharmaceutical	Before	20170404	20161015	172	-4	2017
PW13-2017-04-13	none (raw data already demultiplexed)	PW13	water	Pharmaceutical	Immediately after	20170413	20170408	6	6	2017
PW13-2017-04-19	none (raw data already demultiplexed)	PW13	water	Pharmaceutical	After	20170419	20170408	12	12	2017
PW13-2017-05-05	none (raw data already demultiplexed)	PW13	water	Pharmaceutical	After	20170505	20170408	28	28	2017
PW13-2017-05-12	none (raw data already demultiplexed)	PW13	water	Pharmaceutical	After	20170512	20170408	35	35	2017
PW13-2017-05-24	none (raw data already demultiplexed)	PW13	water	Pharmaceutical	After	20170524	20170408	47	47	2017
PW13-2017-06-01	none (raw data already demultiplexed)	PW13	water	Pharmaceutical	After	20170601	20170408	55	55	2017
PW13-2017-06-08	none (raw data already demultiplexed)	PW13	water	Pharmaceutical	After	20170608	20170408	62	62	2017
PW14-2017-03-21	none (raw data already demultiplexed)	PW14	water	Pharmaceutical	Before	20170321	20161015	158	-18	2017
PW14-2017-03-28	none (raw data already demultiplexed)	PW14	water	Pharmaceutical	Before	20170328	20161015	165	-11	2017
PW14-2017-04-04	none (raw data already demultiplexed)	PW14	water	Pharmaceutical	Before	20170404	20161015	172	-4	2017
PW14-2017-04-13	none (raw data already demultiplexed)	PW14	water	Pharmaceutical	Immediately after	20170413	20170408	6	6	2017
PW14-2017-04-19	none (raw data already demultiplexed)	PW14	water	Pharmaceutical	After	20170419	20170408	12	12	2017
PW14-2017-05-05	none (raw data already demultiplexed)	PW14	water	Pharmaceutical	After	20170505	20170408	28	28	2017
PW14-2017-05-12	none (raw data already demultiplexed)	PW14	water	Pharmaceutical	After	20170512	20170408	35	35	2017
PW14-2017-05-24	none (raw data already demultiplexed)	PW14	water	Pharmaceutical	After	20170524	20170408	47	47	2017
PW14-2017-06-01	none (raw data already demultiplexed)	PW14	water	Pharmaceutical	After	20170601	20170408	55	55	2017
PW14-2017-06-08	none (raw data already demultiplexed)	PW14	water	Pharmaceutical	After	20170608	20170408	62	62	2017
PW19-2017-03-21	none (raw data already demultiplexed)	PW19	water	Pharmaceutical	Before	20170321	20161015	158	-18	2017
PW19-2017-03-28	none (raw data already demultiplexed)	PW19	water	Pharmaceutical	Before	20170328	20161015	165	-11	2017
PW19-2017-04-04	none (raw data already demultiplexed)	PW19	water	Pharmaceutical	Before	20170404	20161015	172	-4	2017
PW19-2017-04-13	none (raw data already demultiplexed)	PW19	water	Pharmaceutical	Immediately after	20170413	20170408	6	6	2017
PW19-2017-04-19	none (raw data already demultiplexed)	PW19	water	Pharmaceutical	After	20170419	20170408	12	12	2017
PW19-2017-05-05	none (raw data already demultiplexed)	PW19	water	Pharmaceutical	After	20170505	20170408	28	28	2017
PW19-2017-05-12	none (raw data already demultiplexed)	PW19	water	Pharmaceutical	After	20170512	20170408	35	35	2017
PW19-2017-05-24	none (raw data already demultiplexed)	PW19	water	Pharmaceutical	After	20170524	20170408	47	47	2017
PW19-2017-06-01	none (raw data already demultiplexed)	PW19	water	Pharmaceutical	After	20170601	20170408	55	55	2017
PW19-2017-06-08	none (raw data already demultiplexed)	PW19	water	Pharmaceutical	After	20170608	20170408	62	62	2017
PW20-2017-03-21	none (raw data already demultiplexed)	PW20	water	Pharmaceutical	Before	20170321	20161015	158	-18	2017
PW20-2017-03-28	none (raw data already demultiplexed)	PW20	water	Pharmaceutical	Before	20170328	20161015	165	-11	2017
PW20-2017-04-04	none (raw data already demultiplexed)	PW20	water	Pharmaceutical	Before	20170404	20161015	172	-4	2017
PW20-2017-04-13	none (raw data already demultiplexed)	PW20	water	Pharmaceutical	Immediately after	20170413	20170408	6	6	2017
PW20-2017-04-19	none (raw data already demultiplexed)	PW20	water	Pharmaceutical	After	20170419	20170408	12	12	2017
PW20-2017-05-05	none (raw data already demultiplexed)	PW20	water	Pharmaceutical	After	20170505	20170408	28	28	2017
PW20-2017-05-12	none (raw data already demultiplexed)	PW20	water	Pharmaceutical	After	20170512	20170408	35	35	2017
PW20-2017-05-24	none (raw data already demultiplexed)	PW20	water	Pharmaceutical	After	20170524	20170408	47	47	2017
PW20-2017-06-01	none (raw data already demultiplexed)	PW20	water	Pharmaceutical	After	20170601	20170408	55	55	2017
PW20-2017-06-08	none (raw data already demultiplexed)	PW20	water	Pharmaceutical	After	20170608	20170408	62	62	2017
PW30-2017-03-21	none (raw data already demultiplexed)	PW30	water	Osmosis_system	Before	20170321	20161015	158	-18	2017
PW30-2017-03-28	none (raw data already demultiplexed)	PW30	water	Osmosis_system	Before	20170328	20161015	165	-11	2017
PW30-2017-04-04	none (raw data already demultiplexed)	PW30	water	Osmosis_system	Before	20170404	20161015	172	-4	2017
PW30-2017-04-13	none (raw data already demultiplexed)	PW30	water	Osmosis_system	Immediately after	20170413	20170408	6	6	2017
PW30-2017-04-19	none (raw data already demultiplexed)	PW30	water	Osmosis_system	After	20170419	20170408	12	12	2017
PW30-2017-05-05	none (raw data already demultiplexed)	PW30	water	Osmosis_system	After	20170505	20170408	28	28	2017
PW30-2017-05-12	none (raw data already demultiplexed)	PW30	water	Osmosis_system	After	20170512	20170408	35	35	2017
PW30-2017-05-24	none (raw data already demultiplexed)	PW30	water	Osmosis_system	After	20170524	20170408	47	47	2017
PW30-2017-06-01	none (raw data already demultiplexed)	PW30	water	Osmosis_system	After	20170601	20170408	55	55	2017
PW30-2017-06-08	none (raw data already demultiplexed)	PW30	water	Osmosis_system	After	20170608	20170408	62	62	2017
PW4-2017-03-21	none (raw data already demultiplexed)	PW4	water	Pharmaceutical	Before	20170321	20161015	158	-18	2017
PW4-2017-03-28	none (raw data already demultiplexed)	PW4	water	Pharmaceutical	Before	20170328	20161015	165	-11	2017
PW4-2017-04-04	none (raw data already demultiplexed)	PW4	water	Pharmaceutical	Before	20170404	20161015	172	-4	2017
PW4-2017-04-13	none (raw data already demultiplexed)	PW4	water	Pharmaceutical	Immediately after	20170413	20170408	6	6	2017
PW4-2017-04-19	none (raw data already demultiplexed)	PW4	water	Pharmaceutical	After	20170419	20170408	12	12	2017
PW4-2017-05-12	none (raw data already demultiplexed)	PW4	water	Pharmaceutical	After	20170512	20170408	35	35	2017
PW4-2017-05-24	none (raw data already demultiplexed)	PW4	water	Pharmaceutical	After	20170524	20170408	47	47	2017
PW4-2017-06-01	none (raw data already demultiplexed)	PW4	water	Pharmaceutical	After	20170601	20170408	55	55	2017
PW4-2017-06-08	none (raw data already demultiplexed)	PW4	water	Pharmaceutical	After	20170608	20170408	62	62	2017
PW5-2017-03-21	none (raw data already demultiplexed)	PW5	water	Pharmaceutical	Before	20170321	20161015	158	-18	2017
PW5-2017-03-28_1	none (raw data already demultiplexed)	PW5	water	Pharmaceutical	Before	20170328	20161015	165	-11	2017
PW5-2017-04-04	none (raw data already demultiplexed)	PW5	water	Pharmaceutical	Before	20170404	20161015	172	-4	2017
PW5-2017-04-13	none (raw data already demultiplexed)	PW5	water	Pharmaceutical	Immediately after	20170413	20170408	6	6	2017
PW5-2017-04-19	none (raw data already demultiplexed)	PW5	water	Pharmaceutical	After	20170419	20170408	12	12	2017
PW5-2017-05-05	none (raw data already demultiplexed)	PW5	water	Pharmaceutical	After	20170505	20170408	28	28	2017
PW5-2017-05-12	none (raw data already demultiplexed)	PW5	water	Pharmaceutical	After	20170512	20170408	35	35	2017
PW5-2017-05-24	none (raw data already demultiplexed)	PW5	water	Pharmaceutical	After	20170524	20170408	47	47	2017
PW5-2017-06-01	none (raw data already demultiplexed)	PW5	water	Pharmaceutical	After	20170601	20170408	55	55	2017
PW5-2017-06-08	none (raw data already demultiplexed)	PW5	water	Pharmaceutical	After	20170608	20170408	62	62	2017
PW6-2017-03-21	none (raw data already demultiplexed)	PW6	water	Pharmaceutical	Before	20170321	20161015	158	-18	2017
PW6-2017-03-28	none (raw data already demultiplexed)	PW6	water	Pharmaceutical	Before	20170328	20161015	165	-11	2017
PW6-2017-03-28_1	none (raw data already demultiplexed)	PW6	water	Pharmaceutical	Before	20170328	20161015	165	-11	2017
PW6-2017-04-04	none (raw data already demultiplexed)	PW6	water	Pharmaceutical	Before	20170404	20161015	172	-4	2017
PW6-2017-04-13	none (raw data already demultiplexed)	PW6	water	Pharmaceutical	Immediately after	20170413	20170408	6	6	2017
PW6-2017-04-19	none (raw data already demultiplexed)	PW6	water	Pharmaceutical	After	20170419	20170408	12	12	2017
PW6-2017-05-05	none (raw data already demultiplexed)	PW6	water	Pharmaceutical	After	20170505	20170408	28	28	2017
PW6-2017-05-12	none (raw data already demultiplexed)	PW6	water	Pharmaceutical	After	20170512	20170408	35	35	2017
PW6-2017-05-24	none (raw data already demultiplexed)	PW6	water	Pharmaceutical	After	20170524	20170408	47	47	2017
PW6-2017-06-01	none (raw data already demultiplexed)	PW6	water	Pharmaceutical	After	20170601	20170408	55	55	2017
PW6-2017-06-08	none (raw data already demultiplexed)	PW6	water	Pharmaceutical	After	20170608	20170408	62	62	2017
